# Supplementary material for: Unique Mode of Antiviral Action of a Marine Alkaloid against Ebola Virus and SARS-CoV-2
Source: Viruses. 2022 Apr 15;14(4):816. doi: 10.3390/v14040816 (PMC9028129; doi:10.3390/v14040816)
Supplement: Supplementary file 1 [file viruses-14-00816-s001.zip]

Archive with 1 entries (1 files):
- viruses-1593583-supplementary.pdf
